# Supplementary material for: Deciphering lung adenocarcinoma prognosis and immunotherapy response through an AI‐driven stemness‐related gene signature
Source: J Cell Mol Med. 2024 Jul 24;28(14):e18564. doi: 10.1111/jcmm.18564 (PMC11268368; doi:10.1111/jcmm.18564)
Supplement: Supplementary file 2 — Table S1. [file JCMM-28-e18564-s001.xlsx]

## Sheet: Supplementary Table 1
Supplementary Table 1: A list of genes associated with stemness.
Gene	Correlation coefficient
RPL19	0.844482
RPS15	0.822025
RPL35	0.818449
RPS18	0.816969
RPL28	0.815487
RPL18A	0.814645
RPL27	0.812762
RPS14	0.811275
RPS27A	0.808364
UBA52	0.807659
RPS17	0.806515
RPL26	0.803272
RPS5	0.800133
RPS23	0.799606
RPL10	0.799032
RPL13	0.797829
RPL23	0.796276
RPL37A	0.794418
RPLP2	0.791733
RPS19	0.790518
EIF1	0.790304
FAU	0.789733
RPL39	0.78972
RPL23A	0.788411
RPL36	0.788137
RPL10A	0.787379
RPL37	0.78513
RPL18	0.783345
RPL34	0.782705
RPS11	0.780621
RPL27A	0.780393
RPS12	0.780371
COX4I1	0.780175
RPL41	0.778473
RPS16	0.776001
RPS8	0.775634
RPS28	0.774319
RPS15A	0.771488
RPL11	0.765162
RPS4X	0.762635
RPL3	0.759733
RPL38	0.759003
RPL12	0.757561
RPL13A	0.753266
RPS27	0.753082
RPL21	0.751476
RPS9	0.749775
RPS3A	0.746065
RPL31	0.744279
RPL14	0.744272
GNB2L1	0.742729
RPS25	0.742524
SLC25A6	0.741079
RPS13	0.740528
RPS6	0.740122
RPS24	0.738779
TPT1	0.734664
RPL22	0.731489
RPL32	0.731073
RPL35A	0.729342
EEF1A1	0.729199
PTMA	0.727587
RPS10	0.72663
RPL24	0.724309
RPL6	0.724278
RPS7	0.72329
RPS3	0.719133
NPM1	0.71912
COX7C	0.718505
RPL15	0.716294
TMSB10	0.711445
RPL29	0.708093
RPL5	0.707578
SLC25A5	0.706349
RPLP0	0.705758
COX5B	0.702203
OAZ1	0.701997
RPL7A	0.701451
YBX1	0.699663
AURKAIP1	0.699217
RPLP1	0.697516
RPL4	0.696394
PPDPF	0.695945
GPX4	0.695758
NACA	0.69335
RPS21	0.693309
PFDN5	0.691353
EEF2	0.690467
TBCA	0.687861
RPL30	0.684242
MZT2B	0.68387
NDUFB11	0.679262
GUK1	0.678036
ATP5G2	0.677139
NDUFA4	0.676723
ACTB	0.676673
PFN1	0.67667
RPS2	0.674158
HINT1	0.67388
COX6B1	0.673183
SH3BGRL3	0.670857
PARK7	0.670516
RPS29	0.669
EEF1B2	0.668171
PLP2	0.667687
TCEB2	0.667314
UQCRH	0.665789
C19orf53	0.665773
TOMM7	0.665753
KRT10	0.663199
UQCRQ	0.662967
ATP5L	0.662393
KRT18	0.661468
SUMO2	0.659736
CD99	0.659572
RPS26	0.659105
ATP5E	0.65671
COMMD6	0.656602
ATP5O	0.656522
BTF3	0.653823
PRDX5	0.653743
COX8A	0.653137
EIF3K	0.651637
NDUFB7	0.65143
PRDX6	0.649787
EDF1	0.649677
RAC1	0.648433
SSR4	0.647988
COX7A2	0.646929
CLIC1	0.645463
ITM2B	0.644399
RPS20	0.644045
SHFM1	0.643074
PSMA7	0.639848
NDUFA11	0.637683
HSBP1	0.636979
UXT	0.6364
B2M	0.635734
HMGN1	0.635577
USMG5	0.635347
S100A6	0.634569
APRT	0.633953
ANAPC11	0.633198
ATP5D	0.632963
COX6A1	0.632345
ATP5J	0.632339
HLA-C	0.632323
SNRPG	0.632062
OST4	0.631385
RPSA	0.63084
MRPL14	0.630811
POMP	0.630459
HLA-B	0.630367
S100A14	0.630114
NDUFB4	0.628842
PPA1	0.628841
ARPC3	0.627943
SAP18	0.627125
HNRNPA1	0.626999
FAM96B	0.626703
HLA-A	0.626374
VDAC2	0.625376
ANXA2	0.624399
RPL36A	0.624391
GAPDH	0.624131
TMEM147	0.623295
SERF2	0.622668
ACTG1	0.621352
COX5A	0.621308
PPIA	0.619469
UBL5	0.61925
LAMTOR5	0.616035
CFL1	0.615932
MZT2A	0.615355
NDUFB2	0.615336
BSG	0.614428
UQCR11	0.613991
SAT1	0.613625
NAA10	0.61317
H3F3A	0.612491
KRT8	0.612426
MRPS15	0.612354
MRPL57	0.611942
TRMT112	0.611815
SLC25A39	0.611629
COX7B	0.611432
S100A10	0.61139
KRT7	0.61126
RPL9	0.610251
ARF1	0.609993
SOD1	0.609891
LMNA	0.60972
GADD45GIP1	0.609516
C19orf43	0.60916
SLC25A3	0.60904
EPCAM	0.608965
ATP5G3	0.608392
PSMB2	0.608288
NDUFS8	0.606819
NDUFC1	0.606543
UBE2D3	0.605897
ATP6V1F	0.605864
NAP1L1	0.604199
PRELID1	0.603187
NENF	0.60294
CSTB	0.602201
ARPC1A	0.601898
UBE2D2	0.601698
PDCD6	0.600834
EIF3G	0.600123
ARPC2	0.599616
MRPL20	0.599579
POLR2I	0.599098
SNF8	0.598798
PSMB3	0.597713
NDUFB8	0.597417
TXN	0.597062
ENO1	0.59701
PCBP1	0.594654
S100A13	0.594033
DYNLL1	0.593027
PSAP	0.592823
KDELR2	0.592635
TOMM20	0.591695
SUB1	0.591496
ANXA11	0.591442
HMGB1	0.591229
NDUFA2	0.591009
PHB	0.590357
CNIH4	0.590302
CSNK2B	0.590172
PGLS	0.589344
CLDN7	0.588227
MDK	0.588063
LSM7	0.588
RAN	0.587477
MRPL55	0.58743
GNG5	0.587298
ARL6IP4	0.586778
YWHAE	0.58655
UQCRB	0.586366
PCBP2	0.58532
GPX1	0.585301
UBB	0.584353
COX6C	0.584278
GTF3A	0.58403
SIVA1	0.583749
COPE	0.583623
ERGIC3	0.583506
HNRNPC	0.582631
ATF4	0.582492
GNB2	0.581506
CIB1	0.580893
NDUFC2	0.580136
ZCRB1	0.579604
TAGLN2	0.579435
CHCHD2	0.579364
RPL8	0.579271
SSU72	0.578967
SERP1	0.578887
C14orf2	0.578716
TMEM258	0.578324
KRT19	0.57816
PCBD1	0.577912
RPL36AL	0.577304
CYBA	0.576049
LSM4	0.575888
YWHAQ	0.575369
RPL7	0.575275
NAA38	0.574348
SNU13	0.573724
ATP6V0B	0.573704
SPINT2	0.573504
C6orf48	0.573283
NHP2	0.5731
RER1	0.572777
RHOA	0.57252
RNF7	0.571385
PDCD5	0.571334
TXNDC17	0.57092
TMSB4X	0.570264
MYL6	0.569934
NME1	0.569113
SEC11A	0.568206
ADRM1	0.567469
UQCR10	0.567198
ARPC1B	0.566857
TMA7	0.566561
MYEOV2	0.566084
SNRPB	0.565945
GNAS	0.565847
NDUFA1	0.565678
H3F3B	0.565663
PSMB1	0.565633
AP2S1	0.56419
CHMP2A	0.564189
WDR83OS	0.564138
ATP5J2	0.563201
PRDX4	0.562701
JTB	0.562609
ANP32B	0.562511
ATP5B	0.561859
S100A11	0.561283
HIGD2A	0.560965
ATP5H	0.560699
LAGE3	0.56013
EIF3I	0.559831
SF3B6	0.558823
ATP6V0E1	0.558721
CLDN3	0.558437
FKBP8	0.558049
C9orf16	0.557571
SNRPD2	0.557481
HLA-E	0.557445
MRPL51	0.557436
EIF1AX	0.557085
BRI3	0.55699
DAP	0.556886
SEC61G	0.556861
RPS19BP1	0.556508
RAB5C	0.556356
CLTB	0.556239
SLIRP	0.556122
EIF2S2	0.556109
ANAPC16	0.555873
MYDGF	0.555612
C20orf24	0.555554
RBM3	0.554964
SSR3	0.554759
RPL22L1	0.554514
NOP10	0.554213
SF3B5	0.553952
LSR	0.553951
CCNI	0.553889
NDUFB9	0.553448
C19orf24	0.553409
PFDN2	0.552965
EEF1D	0.552954
VAMP8	0.552763
ZNF593	0.552656
SKP1	0.552087
MRPL33	0.551983
C1orf122	0.551721
PSMD8	0.550989
ATOX1	0.550976
MRPL41	0.550969
MRPS16	0.550714
ATRAID	0.550602
RAD23A	0.550489
OCIAD2	0.549879
S100A16	0.54957
BCAP31	0.549539
CKLF	0.549389
DSTN	0.549073
POLR2J	0.54907
MDH2	0.548682
GLTSCR2	0.548355
ALKBH7	0.548301
SEC61B	0.547936
NDUFA13	0.547864
TRAPPC3	0.547272
LAMTOR1	0.546831
SERBP1	0.546295
EZR	0.545464
MAP1LC3B	0.545437
PSME2	0.54542
PPP1CA	0.545396
C19orf70	0.545369
LRRC59	0.545195
GCSH	0.544295
COX17	0.543227
HNRNPK	0.543197
MINOS1	0.543062
TRAPPC1	0.542677
GSTP1	0.541951
LAMTOR4	0.54171
APOA1BP	0.540809
MYL12B	0.540765
COX7A2L	0.540419
RTN4	0.540087
YWHAZ	0.53995
PERP	0.539815
CCT5	0.539067
C7orf50	0.538539
MTCH1	0.538465
C4orf48	0.538053
CALR	0.53733
ATP6V1G1	0.537001
SYNGR2	0.536564
RNF181	0.536001
TMEM14C	0.535573
TCEB1	0.53534
LSM2	0.534767
SDF4	0.534562
NDUFA12	0.534381
GLRX3	0.534281
HSPE1	0.534278
NDUFB3	0.534221
RWDD1	0.534216
HN1	0.534095
NEDD8	0.53384
ATP5F1	0.533803
CAPZB	0.533637
PEBP1	0.532864
TSPO	0.532708
PTP4A2	0.532144
HAX1	0.531988
PSMB5	0.531905
SNRPD1	0.531494
ARPC5L	0.530809
SRSF9	0.530524
DNPH1	0.530065
NDUFS7	0.529917
PSME1	0.52984
EMD	0.528869
METTL5	0.528686
ST13	0.528635
PABPC1	0.528465
SUMO1	0.528403
UPP1	0.527537
SNRPF	0.526978
CNPY2	0.526947
FXYD5	0.526571
FAM50A	0.526463
CNBP	0.526197
HMGN2	0.526048
POLR2F	0.525847
BOLA3	0.525618
CUTA	0.525143
NDUFS4	0.525028
SRP14	0.524929
HEBP2	0.52488
NDFIP1	0.524819
FAM213A	0.524687
H2AFV	0.523864
UBXN1	0.523729
HSPB1	0.523642
PSMB7	0.523495
MYL12A	0.523363
RPA3	0.522735
BLOC1S1	0.522571
AES	0.522445
TOMM22	0.521975
CALM3	0.521664
CAPN1	0.521388
STUB1	0.521146
YWHAB	0.521142
C16orf13	0.520872
CCT4	0.520762
OLA1	0.520734
SPATS2L	0.520694
NDUFAB1	0.520425
SRP9	0.519002
ATP5G1	0.518351
NDUFB5	0.51808
DNAJC15	0.518057
BRK1	0.518011
MT-CO2	0.517989
TMEM219	0.517909
RHOC	0.517702
FAAP20	0.517565
CD63	0.517538
CALM2	0.517261
NDUFA6	0.51704
UQCC2	0.516987
DNAJC19	0.516868
POLR2L	0.516488
EIF3F	0.516449
NSA2	0.516425
FLOT1	0.516041
RBX1	0.515944
RNF145	0.515879
ANXA1	0.515688
UQCRFS1	0.515643
ACP1	0.515626
PSMB8	0.515187
TIMM17B	0.515068
SERPINB6	0.514475
BUD31	0.514458
SUMO3	0.514368
RBM8A	0.514336
PHPT1	0.514249
CAPN2	0.514143
MCTS1	0.513858
STOML2	0.51372
CCT7	0.51344
MRPL52	0.513265
CSDE1	0.51318
MRPL18	0.513146
HSP90AB1	0.512999
PAIP1	0.512851
MAP2K2	0.512833
TCEA3	0.512814
YBX3	0.512651
MT-CO1	0.512506
AUP1	0.512493
SNRPE	0.512424
LSM5	0.512263
EIF6	0.512184
SNX3	0.512176
MPC2	0.512034
SELK	0.511482
TBCB	0.511163
JUNB	0.510981
SRI	0.510975
SUPT4H1	0.510827
PLA2G16	0.510682
ISCU	0.510565
GSN	0.510471
PDAP1	0.510444
MT-ND4	0.510312
MED10	0.510241
SSBP1	0.510231
C12orf57	0.509818
TMEM167A	0.509718
SNHG8	0.50904
PRDX2	0.508823
CYSTM1	0.508072
ERP29	0.507739
DYNLT1	0.507705
PGAM1	0.507694
NOL7	0.507263
PHLDA2	0.507258
RGS10	0.506748
CISD2	0.506655
KDELR1	0.50638
CKS1B	0.506371
SELM	0.505924
POLR2E	0.505386
MGST3	0.505197
GTF2A2	0.505016
SEC62	0.504853
PFDN4	0.504779
P4HB	0.504703
TPM3	0.504166
CD47	0.503981
BRD2	0.503934
LINC01420	0.503854
GHITM	0.503378
NDUFS5	0.503148
REEP5	0.50309
ATPIF1	0.502496
FUNDC2	0.502489
PTGES3	0.502125
TRAPPC2L	0.501918
SRM	0.501782
BLVRB	0.50176
ATP1B3	0.501421
SERPINB1	0.500773
SFT2D1	0.50074
PRR13	0.500296
HSD17B10	0.500128
